# Supplementary material for: The Hippo tumor suppressor pathway triggers non-cell autonomous tumorigenesis in Drosophila
Source: EMBO Rep. 2026 May 1;27(11):2915–46. doi: 10.1038/s44319-026-00778-5 (PMC13261145; doi:10.1038/s44319-026-00778-5)
Supplement: Supplementary file 3 — Source data Fig. 1 [file 44319_2026_778_MOESM3_ESM.zip]

Archive with 64 entries (47 files):
- Figure 1/
- Figure 1/.DS_Store
- __MACOSX/Figure 1/._.DS_Store
- Figure 1/1H/
- __MACOSX/Figure 1/._1H
- Figure 1/1O/
- __MACOSX/Figure 1/._1O
- Figure 1/1F/
- Figure 1/1G/
- Figure 1/1N/
- __MACOSX/Figure 1/._1N
- Figure 1/1I/
- __MACOSX/Figure 1/._1I
- Figure 1/1L/
- Figure 1/1K/
- Figure 1/1B/
- __MACOSX/Figure 1/._1B
- Figure 1/1E/
- __MACOSX/Figure 1/._1E
- Figure 1/1P/
- Figure 1/1D/
- __MACOSX/Figure 1/._1D
- Figure 1/1C/
- __MACOSX/Figure 1/._1C
- Figure 1/1J/
- __MACOSX/Figure 1/._1J
- Figure 1/1M/
- __MACOSX/Figure 1/._1M
- Figure 1/1Q/
- __MACOSX/Figure 1/._1Q
- Figure 1/1H/Fig.1H.tif
- __MACOSX/Figure 1/1H/._Fig.1H.tif
- Figure 1/1H/Fig.1H vertical section.tif
- __MACOSX/Figure 1/1H/._Fig.1H vertical section.tif
- Figure 1/1O/Fig.1O.tif
- __MACOSX/Figure 1/1O/._Fig.1O.tif
- Figure 1/1F/Numerical data Figure 1F.xlsx
- __MACOSX/Figure 1/1F/._Numerical data Figure 1F.xlsx
- Figure 1/1G/Numerical data Figure 1G.xlsx
- __MACOSX/Figure 1/1G/._Numerical data Figure 1G.xlsx
- Figure 1/1N/Fig.1N.tif
- __MACOSX/Figure 1/1N/._Fig.1N.tif
- Figure 1/1I/Fig1I.tif
- __MACOSX/Figure 1/1I/._Fig1I.tif
- Figure 1/1L/Numerical data Figure 1L.xlsx
- __MACOSX/Figure 1/1L/._Numerical data Figure 1L.xlsx
- Figure 1/1K/Numerical data Figure 1K.xlsx
- __MACOSX/Figure 1/1K/._Numerical data Figure 1K.xlsx
- Figure 1/1B/Fig.1B.tif
- __MACOSX/Figure 1/1B/._Fig.1B.tif
- Figure 1/1E/Fig.1E.tif
- __MACOSX/Figure 1/1E/._Fig.1E.tif
- Figure 1/1P/Numerical data Figure 1P.xlsx
- __MACOSX/Figure 1/1P/._Numerical data Figure 1P.xlsx
- Figure 1/1D/Fig.1D.tif
- __MACOSX/Figure 1/1D/._Fig.1D.tif
- Figure 1/1C/Fig.1C.tif
- __MACOSX/Figure 1/1C/._Fig.1C.tif
- Figure 1/1J/Fig.1J.tif
- __MACOSX/Figure 1/1J/._Fig.1J.tif
- Figure 1/1M/Fig.1M.tif
- __MACOSX/Figure 1/1M/._Fig.1M.tif
- Figure 1/1Q/Fig.1Q_c1-4.tif
- __MACOSX/Figure 1/1Q/._Fig.1Q_c1-4.tif
