# Supplementary material for: The Hippo tumor suppressor pathway triggers non-cell autonomous tumorigenesis in Drosophila
Source: EMBO Rep. 2026 May 1;27(11):2915–46. doi: 10.1038/s44319-026-00778-5 (PMC13261145; doi:10.1038/s44319-026-00778-5)
Supplement: Supplementary file 3 — Source data Fig. 1 [file 44319_2026_778_MOESM3_ESM.zip › Figure 1/1F/Numerical data Figure 1F.xlsx]

## Sheet: Fig.1F
	ptc-RFP	ptc-strip RNAi	ptc-wts	ptc-yki RNAi
	0.00128452	0	8.78865	9.262
	0.0348962	0.156035	0.111382	2.10854
	0	9.26025	0	7.25924
	0.0503832	0	1.51662	6.34949
	0.100192	9.68613	4.54727	7.40445
	3.49704	5.52707	3.88991	4.65482
	0	0	12.0595	3.63023
	0.0742193	20.2557	9.2646	8.8765
	2.09323	0.0416947	0.501718	5.34527
	0.129259	6.61991	0.91414	7.93119
	0.105824	0	2.88162	3.67815
	0.00506915	0.881457	6.0799	9.3315
	4.70687	3.82235	1.91061	5.0534
	0.00065375	4.10477	0.475107	10.2748
	1.65289	1.46605	0.0760797	2.15358
	4.79321	3.46623	11.2022	6.56548
	0.205004	0	0.134978	8.08553
	4.30923	4.8924	1.34256	12.8513
		4.19097	0.0267291	10.7806
		6.22252	8.95028
		4.68503	1.31986
		9.17732	3.68168
		0.00935611	2.34173
		12.6869	3.05248
			1.33431
			0.789963
			1.98084
			7.45606
			0.255377
			0.373144
n=	18	24	30	19
Dunnett's multiple comparisons test	Summary	Adjusted P Value
ptc-RFP vs. ptc-strip RNAi	*	0.0149782
ptc-RFP vs. ptc-wts	ns	0.156772
ptc-RFP vs. ptc-yki RNAi	****	2.53656e-05
