# Supplementary material for: The Hippo tumor suppressor pathway triggers non-cell autonomous tumorigenesis in Drosophila
Source: EMBO Rep. 2026 May 1;27(11):2915–46. doi: 10.1038/s44319-026-00778-5 (PMC13261145; doi:10.1038/s44319-026-00778-5)
Supplement: Supplementary file 3 — Source data Fig. 1 [file 44319_2026_778_MOESM3_ESM.zip › Figure 1/1G/Numerical data Figure 1G.xlsx]

## Sheet: Fig.1G
	pS6 clusters	None	n=
ptc>RFP	0	100	18
ptc>strip RNAi	58.3333	41.6667	24
ptc>wts	16.6667	83.3333	30
ptc>yki RNAi	89.4737	10.5263	19
