# Supplementary material for: The Hippo tumor suppressor pathway triggers non-cell autonomous tumorigenesis in Drosophila
Source: EMBO Rep. 2026 May 1;27(11):2915–46. doi: 10.1038/s44319-026-00778-5 (PMC13261145; doi:10.1038/s44319-026-00778-5)
Supplement: Supplementary file 3 — Source data Fig. 1 [file 44319_2026_778_MOESM3_ESM.zip › Figure 1/1L/Numerical data Figure 1L.xlsx]

## Sheet: Fig.1L
	RFP+ (en>RFP)	RFP- (en>RFP)	RFP+ (en>strip RNAi)	RFP- (en>strip RNAi)	pS6 clusters (en>strip RNAi)
	31.284	24.1542	30.347	20.9543	63.324
	26.35	21.516	24.142	15.9246	46.838
	36.906	27.0953	44.826	24.6385	70.738
	21.706	16.3876	21.009	17.4802	38.748
	29.756	23.1827	27.809	18.3075	71.0061
	47.986	38.9289	34.869	17.8793	64.539
	27.692	23.3824	28.96	17.0844	82.267
	44.215	33.7924	26.76	23.023	60.383
	12.706	9.78856	24.228	14.4494	34.191
	16.845	12.8005	16.87	13.4213	36.112
	37.696	27.7003	39.671	25.4799	74.651
	20.562	16.6037	30.358	17.4177	53.669
	11.818	8.79989	24.892	15.9381	39.637
	28.507	24.1034	21.661	13.4336	62.893
	14.735	11.1737	15.113	10.4733	38.0881
			12.438	7.4114	46.203
			19.034	12.3924	52.321
			16.739	13.8145	43.48
			15.96	9.34828	28.021
			14.996	12.5136	37.894
			16.811	13.8951	31.145
			22.681	13.7129	60.541
			27.4707	18.7865	47.149
n=	15	15	23	23	23
Dunnett's multiple comparisons test	Summary	Adjusted P Value
pS6 clusters (en>strip RNAi) vs. RFP+ (en>RFP)	****	9.01525e-10
pS6 clusters (en>strip RNAi) vs. RFP- (en>RFP)	****	2.05e-13
pS6 clusters (en>strip RNAi) vs. RFP+ (en>strip RNAi)	****	1.09e-13
pS6 clusters (en>strip RNAi) vs. RFP- (en>strip RNAi)	****	7e-15
