# Supplementary material for: The Hippo tumor suppressor pathway triggers non-cell autonomous tumorigenesis in Drosophila
Source: EMBO Rep. 2026 May 1;27(11):2915–46. doi: 10.1038/s44319-026-00778-5 (PMC13261145; doi:10.1038/s44319-026-00778-5)
Supplement: Supplementary file 3 — Source data Fig. 1 [file 44319_2026_778_MOESM3_ESM.zip › Figure 1/1K/Numerical data Figure 1K.xlsx]

## Sheet: Fig.1K
	en-RFP	en-strip RNAi
	0.0169943	7.58256
	0.00460577	3.45264
	0.0688296	3.71471
	0.0331598	6.48042
	0.688656	1.65393
	0	8.23079
	0.13576	3.02027
	0.224006	7.49505
	11.4048	5.58449
	0.902166	6.29954
	0.336685	5.27219
	0	5.0614
	0.12308	6.5511
	0.00043193	6.07219
	0	10.1449
		4.76209
		1.79912
		8.11448
		9.60224
		7.38624
		6.07917
		4.48558
		9.0486
		0
n=	15	24
en-strip RNAi
vs.
en-RFP
Unpaired t test
P value	4.08861e-06
P value summary	****
Significantly different (P < 0.05)?	Yes
One- or two-tailed P value?	Two-tailed
t, df	t=5.39909029736087, df=37
