# Supplementary material for: The Hippo tumor suppressor pathway triggers non-cell autonomous tumorigenesis in Drosophila
Source: EMBO Rep. 2026 May 1;27(11):2915–46. doi: 10.1038/s44319-026-00778-5 (PMC13261145; doi:10.1038/s44319-026-00778-5)
Supplement: Supplementary file 3 — Source data Fig. 1 [file 44319_2026_778_MOESM3_ESM.zip › Figure 1/1P/Numerical data Figure 1P.xlsx]

## Sheet: Fig.1P
	en-RFP	en-strip RNAi	en-yki RNAi
	0.129345	0.953554	2.1829
	0.0384485	1.32961	12.9624
	0.0185358	2.03451	19.445
	0.0285451	1.32372	8.83242
	0.0284595	0.0245717	3.37517
	0.0637443	0.303479	6.18416
	0.90312	0.0429866	13.8071
	0.0941659	2.78085	12.3414
	0.294116	4.88618	26.9686
	0.0822603		14.2802
	0.100026		11.4707
	0.0940534		13.8292
	0.26734		11.1765
	0.0181361		7.76526
	0.598351		15.5228
	0.122035		4.07701
	0.0945992		11.5062
	0.141891		18.8243
	0.0256682
	0.0920497
	0.220706
	0.0260468
n=	22	9	18
Dunnett's multiple comparisons test	Summary	Adjusted P Value
en-RFP vs. en-strip RNAi	ns	0.586687
en-RFP vs. en-yki RNAi	****	2.069e-12
