# Supplementary material for: The Hippo tumor suppressor pathway triggers non-cell autonomous tumorigenesis in Drosophila
Source: EMBO Rep. 2026 May 1;27(11):2915–46. doi: 10.1038/s44319-026-00778-5 (PMC13261145; doi:10.1038/s44319-026-00778-5)
Supplement: Supplementary file 4 — Source data Fig. 2 [file 44319_2026_778_MOESM4_ESM.zip]

Archive with 52 entries (38 files):
- Figure 2/
- Figure 2/.DS_Store
- __MACOSX/Figure 2/._.DS_Store
- Figure 2/2G/
- __MACOSX/Figure 2/._2G
- Figure 2/2I/
- __MACOSX/Figure 2/._2I
- Figure 2/2N/
- __MACOSX/Figure 2/._2N
- Figure 2/2H/
- Figure 2/2F/
- __MACOSX/Figure 2/._2F
- Figure 2/2C/
- __MACOSX/Figure 2/._2C
- Figure 2/2D/
- __MACOSX/Figure 2/._2D
- Figure 2/2M/
- __MACOSX/Figure 2/._2M
- Figure 2/2J/
- __MACOSX/Figure 2/._2J
- Figure 2/2K/
- __MACOSX/Figure 2/._2K
- Figure 2/2L/
- Figure 2/2E/
- Figure 2/2B/
- __MACOSX/Figure 2/._2B
- Figure 2/2G/Fig.2G.tif
- __MACOSX/Figure 2/2G/._Fig.2G.tif
- Figure 2/2I/Fig.2I.tif
- __MACOSX/Figure 2/2I/._Fig.2I.tif
- Figure 2/2N/Fig.2N.tif
- __MACOSX/Figure 2/2N/._Fig.2N.tif
- Figure 2/2H/Numerical data Figure 2H.xlsx
- __MACOSX/Figure 2/2H/._Numerical data Figure 2H.xlsx
- Figure 2/2F/Fig.2F.tif
- __MACOSX/Figure 2/2F/._Fig.2F.tif
- Figure 2/2C/Fig.2C.tif
- __MACOSX/Figure 2/2C/._Fig.2C.tif
- Figure 2/2D/Fig.2D.tif
- __MACOSX/Figure 2/2D/._Fig.2D.tif
- Figure 2/2M/Fig.2M.tif
- __MACOSX/Figure 2/2M/._Fig.2M.tif
- Figure 2/2J/Fig.2J.tif
- __MACOSX/Figure 2/2J/._Fig.2J.tif
- Figure 2/2K/Fig.2K.tif
- __MACOSX/Figure 2/2K/._Fig.2K.tif
- Figure 2/2L/Numerical data Figure 2L.xlsx
- __MACOSX/Figure 2/2L/._Numerical data Figure 2L.xlsx
- Figure 2/2E/Numerical data Figure 2E.xlsx
- __MACOSX/Figure 2/2E/._Numerical data Figure 2E.xlsx
- Figure 2/2B/Fig.2B.tif
- __MACOSX/Figure 2/2B/._Fig.2B.tif
