# Supplementary material for: The Hippo tumor suppressor pathway triggers non-cell autonomous tumorigenesis in Drosophila
Source: EMBO Rep. 2026 May 1;27(11):2915–46. doi: 10.1038/s44319-026-00778-5 (PMC13261145; doi:10.1038/s44319-026-00778-5)
Supplement: Supplementary file 4 — Source data Fig. 2 [file 44319_2026_778_MOESM4_ESM.zip › Figure 2/2H/Numerical data Figure 2H.xlsx]

## Sheet: Fig.2H
	pnr-RFP	pnr-strip RNAi
	0.0324	0.571006
	0	0.524464
	0.20702	0.0219057
	0.00272	0.28152
	1.33559	0.0457211
	0.04999	0.683147
	0	0.011844
	1.39572	0.362895
	0.01759	0.728571
	0	0.143064
	2.29537	0.930395
	1.4842	0.0110237
	0.22003	0.284891
	0.52628	0.479034
		0.743084
		1.30575
		0.859852
		0.465802
		1.26459
		0.35733
		0.353174
		0.324621
n=	14	22
pnr-strip RNAi
vs.
pnr-RFP
Unpaired t test with Welch's correction
P value	0.8153
P value summary	ns
Significantly different (P < 0.05)?	No
One- or two-tailed P value?	Two-tailed
Welch-corrected t, df	t=0.2373, df=17.06
