# Supplementary material for: The Hippo tumor suppressor pathway triggers non-cell autonomous tumorigenesis in Drosophila
Source: EMBO Rep. 2026 May 1;27(11):2915–46. doi: 10.1038/s44319-026-00778-5 (PMC13261145; doi:10.1038/s44319-026-00778-5)
Supplement: Supplementary file 4 — Source data Fig. 2 [file 44319_2026_778_MOESM4_ESM.zip › Figure 2/2L/Numerical data Figure 2L.xlsx]

## Sheet: Fig.2L
	41D11-GFP	41D11-strip RNAi	41D11-yki RNAi
	0.00211253	4.19676	8.49922
	0.0348792	4.01165	12.5845
	0.318437	3.35394	9.74184
	0.00071104	3.09751	10.5425
	0.37899	4.50691	5.22198
	0.362859	1.34262	12.7324
	0.167706	0.190516	5.99019
	0.159726	6.009	7.67591
	0.171345	0.0928604	15.5336
	0.0489386	7.4724	9.93399
	0.0530254	1.89225	8.87259
	1.0723	7.71714	12.0081
	0.00504299	4.46466	5.49549
	0.662143	3.71098	9.07807
	0.408372	0.320353	4.48088
	0.258079	1.75894	9.17211
	0	6.20007	17.0953
	0.00531551	5.15767	10.3711
	0.152901	5.69931	12.8493
	0.532776	10.4071	12.9269
		2.63625	8.46026
		7.12386
		1.96976
		4.52686
		0.841282
		3.16903
		12.3145
n=	20	27	21
Dunnett's multiple comparisons test	Summary	Adjusted P Value
41D11-GFP vs. 41D11-strip RNAi	****	6.19414e-06
41D11-GFP vs. 41D11-yki RNAi	****	<0.000000000000001
