# Supplementary material for: The Hippo tumor suppressor pathway triggers non-cell autonomous tumorigenesis in Drosophila
Source: EMBO Rep. 2026 May 1;27(11):2915–46. doi: 10.1038/s44319-026-00778-5 (PMC13261145; doi:10.1038/s44319-026-00778-5)
Supplement: Supplementary file 4 — Source data Fig. 2 [file 44319_2026_778_MOESM4_ESM.zip › Figure 2/2E/Numerical data Figure 2E.xlsx]

## Sheet: Fig.2E
	nub-RFP	nub-strip RNAi	nub-yki RNAi
	0.0605393	0.00177709	0.00262462
	0	0	0
	0.00175844	0.158356	0.00609529
	0.0558136	0.0169362	0
	0.0223146	0.0825225	0.0533525
	0.056196	0.24856	0
	0.297548	0.179807	0.0098045
	0.0306334	0.00598398	0.23212
	0.213231	0.0158783	0.00656148
	0.00051639	0.293566	0
	0.13419	0	0.0619461
	0	0.0795831	0.749337
	0.0267821	0.188176	0.00417064
	0	0.00157413	0.0193484
	0.00155398	0.00299774	0.00658051
	0	0.199285	0.0416785
	0.00784309	0.00290443	0.00766607
	0	0.00115846	0.0854551
	0.0928405	0.476576	0.826321
	0.23194	0	0
	0.0491079		0.161087
	0		0
	0		0.00133037
	0		0.00555203
			0.00070221
			0.10235
n=	24	20	26
Dunnett's multiple comparisons test	Summary	Adjusted P Value
nub-RFP vs. nub-strip RNAi	ns	0.5463
nub-RFP vs. nub-yki RNAi	ns	0.5951
