# Supplementary material for: The Hippo tumor suppressor pathway triggers non-cell autonomous tumorigenesis in Drosophila
Source: EMBO Rep. 2026 May 1;27(11):2915–46. doi: 10.1038/s44319-026-00778-5 (PMC13261145; doi:10.1038/s44319-026-00778-5)
Supplement: Supplementary file 5 — Source data Fig. 3 [file 44319_2026_778_MOESM5_ESM.zip]

Archive with 41 entries (30 files):
- Figure 3/
- Figure 3/3K/
- Figure 3/3E/
- __MACOSX/Figure 3/._3E
- Figure 3/3B/
- __MACOSX/Figure 3/._3B
- Figure 3/3C/
- __MACOSX/Figure 3/._3C
- Figure 3/3D/
- __MACOSX/Figure 3/._3D
- Figure 3/3J/
- Figure 3/.DS_Store
- __MACOSX/Figure 3/._.DS_Store
- Figure 3/3H/
- __MACOSX/Figure 3/._3H
- Figure 3/3F/
- __MACOSX/Figure 3/._3F
- Figure 3/3G/
- __MACOSX/Figure 3/._3G
- Figure 3/3I/
- __MACOSX/Figure 3/._3I
- Figure 3/3K/Numerical data Figure 3K.xlsx
- __MACOSX/Figure 3/3K/._Numerical data Figure 3K.xlsx
- Figure 3/3E/Fig.3E.tif
- __MACOSX/Figure 3/3E/._Fig.3E.tif
- Figure 3/3B/Fig.3B.tif
- __MACOSX/Figure 3/3B/._Fig.3B.tif
- Figure 3/3C/Fig.3C.tif
- __MACOSX/Figure 3/3C/._Fig.3C.tif
- Figure 3/3D/Fig.3D.tif
- __MACOSX/Figure 3/3D/._Fig.3D.tif
- Figure 3/3J/Numerical data Figure 3J.xlsx
- __MACOSX/Figure 3/3J/._Numerical data Figure 3J.xlsx
- Figure 3/3H/Fig.3H.tif
- __MACOSX/Figure 3/3H/._Fig.3H.tif
- Figure 3/3F/Fig.3F.tif
- __MACOSX/Figure 3/3F/._Fig.3F.tif
- Figure 3/3G/Fig.3G.tif
- __MACOSX/Figure 3/3G/._Fig.3G.tif
- Figure 3/3I/Fig.3I.tif
- __MACOSX/Figure 3/3I/._Fig.3I.tif
