# Supplementary material for: The Hippo tumor suppressor pathway triggers non-cell autonomous tumorigenesis in Drosophila
Source: EMBO Rep. 2026 May 1;27(11):2915–46. doi: 10.1038/s44319-026-00778-5 (PMC13261145; doi:10.1038/s44319-026-00778-5)
Supplement: Supplementary file 5 — Source data Fig. 3 [file 44319_2026_778_MOESM5_ESM.zip › Figure 3/3K/Numerical data Figure 3K.xlsx]

## Sheet: Fig.3K
	en-RFP	en-strip RNAi	en-strip RNAi, miRHG
	0.477254	6.90599	0.17219
	0.260964	5.59789	3.77738
	0.912847	4.06377	8.41981
	0.723697	4.86377	0.12315
	1.12393	1.52916	0.103287
	0.651869	5.15633	0.506946
	0.959441	3.77858	1.46784
	0.0473626	8.12704	0.111091
	0.989626	7.65297	0.0376779
	0.0582213	4.80037	3.2403
	0.00821794	4.49678	0.146152
	0.421471	11.8194	0.194751
	0.745847	8.26733	0.388037
	0.582845	4.79959	4.10004
	0.1308	7.876	5.27111
	0.0291627	9.62257	3.99122
	0.410035	0.0239968	0.410789
			2.01312
			14.3753
n=	17	17	19
Dunnett's multiple comparisons test	Summary	Adjusted P Value
en-strip RNAi vs. en-RFP	****	1.56168e-06
en-strip RNAi vs. en-strip RNAi, miRHG	**	0.00163994
