# Supplementary material for: The Hippo tumor suppressor pathway triggers non-cell autonomous tumorigenesis in Drosophila
Source: EMBO Rep. 2026 May 1;27(11):2915–46. doi: 10.1038/s44319-026-00778-5 (PMC13261145; doi:10.1038/s44319-026-00778-5)
Supplement: Supplementary file 5 — Source data Fig. 3 [file 44319_2026_778_MOESM5_ESM.zip › Figure 3/3J/Numerical data Figure 3J.xlsx]

## Sheet: Fig.3J
	en-RFP	en-strip RNAi	en-strip RNAi, hippo RNAi	en-strip RNAi, bantam	en-strip RNAi, cyclinE	en-strip RNAi, atg8a RNAi	en-strip RNAi, myc	en-strip RNAi, brk	en-strip RNAi, chimo RNAi	en-strip RNAi, fng RNAi
	0.377537	1.37946	0.028424	0.0935946	0.000856362	0.0317074	2.56231	5.1224	1.02176	2.69008
	0.0092863	1.61673	0.0687378	2.27717	0.0143147	2.01351	0.587574	8.1837	7.43404	6.30761
	0.745746	5.70924	0.12988	0.514526	0	0	0.00560151	6.29813	8.07774	9.89834
	0.0627151	0	0.000854266	0.000611568	0.0299326	6.89369	2.50954	7.01636	3.30617	4.63537
	0.019324	7.68525	0.0899513	0.0189735	0.286454	1.73793	7.52634	7.00542	5.31581	7.07043
	0.22077	5.92136	0.0814473	0.24424	0	2.75195	0.00595998	7.75109	12.3345	12.0389
	0.0049064	2.12879	0.00301579	1.842	0.725105	0.0427513	2.13925	5.37627	11.0681	8.24028
	0	4.45773	0.752299	0.0567068	0	5.36595	8.82263	3.19925	0.0539484	9.30483
	0.57855	7.30683	0.458543	0.23387	5.03435	0.0430744	5.22681	0.00303813	9.92181	0.0118838
	0.0167734	7.5055	0.242228	2.06111	4.42705	0.0745795	9.49967	1.31773	6.28115	8.71367
	1.0551	0	0.329876	0.00864242	5.32868	4.70984	0.00869045	8.57229	9.60948	6.87264
	0.010869	2.37785	0.425103	0.0635999	0.0149391	7.26828	0.153451	5.93252	9.235	10.6566
	0.355833	9.5978	0.161709	1.07371	0.010185	0	3.269	6.51026	6.32334	5.27545
	0.0146562	3.41336	0.00936694	0.0189871	0.000828899	6.67255	0.0707888	5.0224	6.4766	3.0463
	0.0866107	7.427	0.474027	1.05755	2.53603	1.05948	0.0981893	4.53499	8.74131	9.63481
	0.0589903	8.35426	0.0114536	0	0.0135919	5.40296	4.41027	8.97806	4.35439	12.1017
	0.104992	5.31966	0.123265	0.0118985	2.18879	0.843514	3.68522	6.09865	0.512803	7.84108
	0	2.39288	0.00197311	0.00385466	6.59467	0.585262	2.8128	6.58166	8.14078	8.95597
	0.0051622	5.97644	0.847292	0.00972173	2.03724	5.72351	0.991678	11.8054	8.17904	0.0627714
	0	10.196	0.0551208	0.00296277	3.135	0	8.59361	9.49742	3.20583	9.88827
	0.994753	9.37677	0.256423	0	0.0300141	2.04412	4.98534	3.9226	6.41661	8.32037
	0.669967	4.93789	0.193766	0.0536044	5.07957	0.833178	6.47432	6.23345	8.54829	10.3058
	0.0248746	3.20325	0.774362	0.0135314	11.3588	6.78131	7.16413	6.97142	7.20615	4.9146
		8.84679	0.689041	1.1394	0	3.9971	7.43995	3.51601	6.79886
		8.66091	0.00762526	1.15788	0.00618232	3.31341	9.5871	8.74993	5.2688
		8.34611			5.01242	0.882371	6.72427	2.77853	1.86189
		8.0027				4.38078	7.67166	6.79446	7.17996
		7.17343				6.8748	7.25139	5.21729	8.62809
		10.2368				4.56277	13.0488	6.45648
		3.68341
n=	23	30	25	25	26	29	29	29	28	23
Dunnett's multiple comparisons test	Summary	Adjusted P Value
en-strip RNAi vs. en-RFP	****	7.764e-12
en-strip RNAi vs. en-strip RNAi, hippo RNAi	****	2.866e-12
en-strip RNAi vs. en-strip RNAi, bantam	****	2.175e-11
en-strip RNAi vs. en-strip RNAi, cyclinE	****	4.09929e-06
en-strip RNAi vs. en-strip RNAi, atg8a RNAi	***	0.00053417
en-strip RNAi vs. en-strip RNAi, myc	ns	0.495589
en-strip RNAi vs. en-strip RNAi, brk	ns	0.999165
en-strip RNAi vs. en-strip RNAi, chimo RNAi	ns	0.85543
en-strip RNAi vs. en-strip RNAi, fng RNAi	ns	0.204913
