# Supplementary material for: The Hippo tumor suppressor pathway triggers non-cell autonomous tumorigenesis in Drosophila
Source: EMBO Rep. 2026 May 1;27(11):2915–46. doi: 10.1038/s44319-026-00778-5 (PMC13261145; doi:10.1038/s44319-026-00778-5)
Supplement: Supplementary file 6 — Source data Fig. 4 [file 44319_2026_778_MOESM6_ESM.zip]

Archive with 61 entries (44 files):
- Figure 4/
- Figure 4/.DS_Store
- __MACOSX/Figure 4/._.DS_Store
- Figure 4/4E/
- __MACOSX/Figure 4/._4E
- Figure 4/4B/
- __MACOSX/Figure 4/._4B
- Figure 4/4K/
- Figure 4/4L/
- __MACOSX/Figure 4/._4L
- Figure 4/4P/
- Figure 4/4M/
- __MACOSX/Figure 4/._4M
- Figure 4/4J/
- __MACOSX/Figure 4/._4J
- Figure 4/4C/
- __MACOSX/Figure 4/._4C
- Figure 4/4D/
- __MACOSX/Figure 4/._4D
- Figure 4/4A/
- __MACOSX/Figure 4/._4A
- Figure 4/4F/
- Figure 4/4O/
- Figure 4/4H/
- __MACOSX/Figure 4/._4H
- Figure 4/4I/
- __MACOSX/Figure 4/._4I
- Figure 4/4N/
- Figure 4/4G/
- Figure 4/4E/Fig.4E.tif
- __MACOSX/Figure 4/4E/._Fig.4E.tif
- Figure 4/4B/Fig.4B.tif
- __MACOSX/Figure 4/4B/._Fig.4B.tif
- Figure 4/4K/Numerical data Figure 4K.xlsx
- __MACOSX/Figure 4/4K/._Numerical data Figure 4K.xlsx
- Figure 4/4L/Fig.4L.tif
- __MACOSX/Figure 4/4L/._Fig.4L.tif
- Figure 4/4P/Numerical data Figure 4P.xlsx
- __MACOSX/Figure 4/4P/._Numerical data Figure 4P.xlsx
- Figure 4/4M/Fig.4M.tif
- __MACOSX/Figure 4/4M/._Fig.4M.tif
- Figure 4/4J/Fig.4J.tif
- __MACOSX/Figure 4/4J/._Fig.4J.tif
- Figure 4/4C/Fig.4C.tif
- __MACOSX/Figure 4/4C/._Fig.4C.tif
- Figure 4/4D/Fig.4D.tif
- __MACOSX/Figure 4/4D/._Fig.4D.tif
- Figure 4/4A/Fig.4A.tif
- __MACOSX/Figure 4/4A/._Fig.4A.tif
- Figure 4/4F/Numerical data Figure 4F.xlsx
- __MACOSX/Figure 4/4F/._Numerical data Figure 4F.xlsx
- Figure 4/4O/Numerical data Figure 4O.xlsx
- __MACOSX/Figure 4/4O/._Numerical data Figure 4O.xlsx
- Figure 4/4H/Fig.4H.tif
- __MACOSX/Figure 4/4H/._Fig.4H.tif
- Figure 4/4I/Fig.4I.tif
- __MACOSX/Figure 4/4I/._Fig.4I.tif
- Figure 4/4N/Numerical data Figure 4N.xlsx
- __MACOSX/Figure 4/4N/._Numerical data Figure 4N.xlsx
- Figure 4/4G/Numerical data Figure 4G.xlsx
- __MACOSX/Figure 4/4G/._Numerical data Figure 4G.xlsx
