# Supplementary material for: The Hippo tumor suppressor pathway triggers non-cell autonomous tumorigenesis in Drosophila
Source: EMBO Rep. 2026 May 1;27(11):2915–46. doi: 10.1038/s44319-026-00778-5 (PMC13261145; doi:10.1038/s44319-026-00778-5)
Supplement: Supplementary file 6 — Source data Fig. 4 [file 44319_2026_778_MOESM6_ESM.zip › Figure 4/4K/Numerical data Figure 4K.xlsx]

## Sheet: Fig.4K
	ptc-strip RNAi	ptc-strip RNAi, wg RNAi	ptc-strip RNAi, spitz RNAi
	4.67196	0.29611	0.0205623
	7.97313	1.76978	0.155045
	6.62041	3.344	8.9353
	7.92807	8.80266	8.00197
	8.98179	9.31746	7.38909
	12.2987	1.1097	12.8403
	6.98037	0.00328413	7.2054
	3.49825	3.0271	0.0350286
	1.4892	2.77974	0.0789301
	7.08123	7.58186	0.506196
	6.29875	4.216	0.333084
	8.98225	4.72858	9.06847
	8.13757	2.71737	0
	6.4698	0	0.719088
	0.754438	4.94812	0.0447603
	8.42968	0.00466674	0.752356
	0.0576392	4.94941	0.134643
	0.00459508	1.37252	9.17446
	9.36667	0	0.00188358
	0.925083	1.61938	8.29805
	0.599244	4.53356	0.491024
	9.58531	0.0231661	9.48179
	7.68123	6.64638	0
		3.46851	0.904209
			0.127703
n=	23	24	25
Dunnett's multiple comparisons test	Summary	Adjusted P Value
ptc-strip RNAi vs. ptc-strip RNAi, wg RNAi	*	0.0296863
ptc-strip RNAi vs. ptc-strip RNAi, spitz RNAi	*	0.0413311
