# Supplementary material for: The Hippo tumor suppressor pathway triggers non-cell autonomous tumorigenesis in Drosophila
Source: EMBO Rep. 2026 May 1;27(11):2915–46. doi: 10.1038/s44319-026-00778-5 (PMC13261145; doi:10.1038/s44319-026-00778-5)
Supplement: Supplementary file 6 — Source data Fig. 4 [file 44319_2026_778_MOESM6_ESM.zip › Figure 4/4P/Numerical data Figure 4P.xlsx]

## Sheet: Fig.4P
	en-RFP; Pouch	en-RFP; Hinge	en-strip RNAi, p35; Pouch	en-strip RNAi, p35; Hinge
	16.2879	21.708	15.7851	32.3262
	14.2963	18.2709	14.3992	51.0624
	13.3112	19.4238	50	10.7191
	14.9655	21.76	19.3766	12.7458
	26.4077	23.3807	46.8241	38.3054
	25.7338	24.5869	14.6743	29.7832
	19.298	25.4921	14.6167	37.7729
	14.1086	24.5259	13.1605	27.3909
	23.2839	30.8017	17.3682	34.0962
	18.2135	25.5091	27.5491	20.9784
	24.7082	31.1165	10.8537	15.8565
			9.41857	53.3594
			18.9916	12.0465
			18.5254	62.7136
			16.6629	11.5867
			82.3032	40.0312
			7.36054	33.8062
			5.96053	70.4098
			42.0505	25.6898
			33.7205	15.31
			25.5342	57.8907
			49.5706	37.6564
				48.6002
				64.0825
n=	11	11	22	24
Dunnett's multiple comparisons test	Summary	Adjusted P Value
en-RFP; Pouch vs. en-RFP; Hinge	ns	0.751214
en-RFP; Pouch vs. en-strip RNAi, p35; Pouch	ns	0.548637
en-RFP; Pouch vs. en-strip RNAi, p35; Hinge	*	0.0149451
