# Supplementary material for: The Hippo tumor suppressor pathway triggers non-cell autonomous tumorigenesis in Drosophila
Source: EMBO Rep. 2026 May 1;27(11):2915–46. doi: 10.1038/s44319-026-00778-5 (PMC13261145; doi:10.1038/s44319-026-00778-5)
Supplement: Supplementary file 6 — Source data Fig. 4 [file 44319_2026_778_MOESM6_ESM.zip › Figure 4/4F/Numerical data Figure 4F.xlsx]

## Sheet: Fig.4F
	en-strip RNAi	en-strip RNAi,Dark RNAi	en-strip RNAi,Dronc RNAi	en-strip RNAi,Rho1 RNAi
	6.30018	5.56988	2.31976	6.90136
	4.44065	7.89647	0.998637	8.10264
	6.03274	0.696984	0.166764	1.61752
	6.42605	0.180009	1.61119	0.559639
	6.24711	0.62981	2.21141	1.90139
	3.88961	5.61274	5.15942	5.43286
	3.23868	2.79352	3.20007	2.90366
	6.71047	5.96627	4.0516	6.02221
	9.07665	5.20086	3.6536	0.0762237
	5.56871	8.29525	7.37757	0.528196
	10.5815	6.10514	5.57573	0.0419496
	7.99327	0.068005	11.3053	9.8087
	7.10024	0.29828	4.66661	3.12393
	9.62658	6.71937	6.2993	0.291377
	8.48633	0	0.0503993	7.61662
	8.52568	4.83205	4.91462	9.11221
	5.52977	0.137544	2.53166	9.62034
	4.25644	0.210765	4.4723	4.05957
	11.486	1.10885	3.13275	9.04191
	4.54463	0.836707	3.66665	6.714
	10.4768	10.7008	0.849206	3.38524
	9.54777	0.45669	2.20814	1.49269
	5.31625	6.43391	2.10008	3.53322
	0.0337041	4.68691	0	5.79864
	7.60538	6.39202		7.06756
	6.43677	6.9633		6.91083
	10.0468	0.943911
n=	27	27	24	26
Dunnett's multiple comparisons test	Summary	Adjusted P Value
en-strip RNAi vs. en-strip RNAi,Dark RNAi	***	0.000426124
en-strip RNAi vs. en-strip RNAi,Dronc RNAi	***	0.00021319
en-strip RNAi vs. en-strip RNAi,Rho1 RNAi	*	0.0223644
