# Supplementary material for: The Hippo tumor suppressor pathway triggers non-cell autonomous tumorigenesis in Drosophila
Source: EMBO Rep. 2026 May 1;27(11):2915–46. doi: 10.1038/s44319-026-00778-5 (PMC13261145; doi:10.1038/s44319-026-00778-5)
Supplement: Supplementary file 6 — Source data Fig. 4 [file 44319_2026_778_MOESM6_ESM.zip › Figure 4/4O/Numerical data Figure 4O.xlsx]

## Sheet: Fig.4O
	en-RFP	en-strip RNAi
	20.0385	27.9268
	17.1199	47.2808
	17.2808	25.574
	18.8417	14.8081
	24.4627	41.4952
	25.0203	25.6073
	23.2023	32.7551
	20.4762	24.8521
	28.2369	30.3572
	23.1062	20.9784
	29.2654	19.7275
		43.8086
		11.6021
		49.0431
		12.581
		37.9267
		33.6262
		72.9434
		18.8156
		13.2827
		53.8571
		37.0687
		46.3036
		61.6538
n=	11	24
en-strip RNAi
vs.
en-RFP
Unpaired t test with Welch's correction
P value	0.00406544
P value summary	**
Significantly different (P < 0.05)?	Yes
One- or two-tailed P value?	Two-tailed
Welch-corrected t, df	t=3.12363706442562, df=28.6273169229873
