# Supplementary material for: The Hippo tumor suppressor pathway triggers non-cell autonomous tumorigenesis in Drosophila
Source: EMBO Rep. 2026 May 1;27(11):2915–46. doi: 10.1038/s44319-026-00778-5 (PMC13261145; doi:10.1038/s44319-026-00778-5)
Supplement: Supplementary file 6 — Source data Fig. 4 [file 44319_2026_778_MOESM6_ESM.zip › Figure 4/4N/Numerical data Figure 4N.xlsx]

## Sheet: Fig.4N
	Ectopic Wg	None	n=
en-RFP	0	100	11
en-strip RNAi, p35	91.6667	8.33333	24
