# Supplementary material for: The Hippo tumor suppressor pathway triggers non-cell autonomous tumorigenesis in Drosophila
Source: EMBO Rep. 2026 May 1;27(11):2915–46. doi: 10.1038/s44319-026-00778-5 (PMC13261145; doi:10.1038/s44319-026-00778-5)
Supplement: Supplementary file 6 — Source data Fig. 4 [file 44319_2026_778_MOESM6_ESM.zip › Figure 4/4G/Numerical data Figure 4G.xlsx]

## Sheet: Fig.4G
	en-strip RNAi	en-strip RNAi, p35
	6.90599	13.6416
	5.59789	12.074
	4.06377	8.77493
	4.86377	6.08576
	1.52916	5.87759
	5.15633	9.3104
	3.77858	14.146
	8.12704	8.362
	7.65297	5.41246
	4.80037	11.4565
	4.49678	5.54055
	11.8194	11.79
	8.26733	13.1874
	4.79959	12.5486
	7.876	8.78801
	9.62257	0.893678
	0.0239968	11.1139
		12.8604
		11.2215
n=	17	19
en-strip RNAi, p35
vs.
en-strip RNAi
Unpaired t test
P value	0.00140658
P value summary	**
Significantly different (P < 0.05)?	Yes
One- or two-tailed P value?	Two-tailed
t, df	t=3.47712243022956, df=34
