# Supplementary material for: The Hippo tumor suppressor pathway triggers non-cell autonomous tumorigenesis in Drosophila
Source: EMBO Rep. 2026 May 1;27(11):2915–46. doi: 10.1038/s44319-026-00778-5 (PMC13261145; doi:10.1038/s44319-026-00778-5)
Supplement: Supplementary file 7 — Source data Fig. 5 [file 44319_2026_778_MOESM7_ESM.zip]

Archive with 18 entries (12 files):
- Figure 5/
- Figure 5/5F/
- Figure 5/.DS_Store
- __MACOSX/Figure 5/._.DS_Store
- Figure 5/5C/
- Figure 5/5D/
- Figure 5/5E/
- Figure 5/5B/
- Figure 5/5F/Numerical data Figure 5F.xlsx
- __MACOSX/Figure 5/5F/._Numerical data Figure 5F.xlsx
- Figure 5/5C/Numerical data Figure 5C.xlsx
- __MACOSX/Figure 5/5C/._Numerical data Figure 5C.xlsx
- Figure 5/5D/Numerical data Figure 5D.xlsx
- __MACOSX/Figure 5/5D/._Numerical data Figure 5D.xlsx
- Figure 5/5E/Numerical data Figure 5E.xlsx
- __MACOSX/Figure 5/5E/._Numerical data Figure 5E.xlsx
- Figure 5/5B/Numerical data Figure 5B.xlsx
- __MACOSX/Figure 5/5B/._Numerical data Figure 5B.xlsx
