# Supplementary material for: The Hippo tumor suppressor pathway triggers non-cell autonomous tumorigenesis in Drosophila
Source: EMBO Rep. 2026 May 1;27(11):2915–46. doi: 10.1038/s44319-026-00778-5 (PMC13261145; doi:10.1038/s44319-026-00778-5)
Supplement: Supplementary file 7 — Source data Fig. 5 [file 44319_2026_778_MOESM7_ESM.zip › Figure 5/5F/Numerical data Figure 5F.xlsx]

## Sheet: Fig.5F
	Normal	Ectopic	n=
No3	100	0	35
No4	100	0	15
No5	100	0	14
No6	73.6842	26.3158	19
No7	55.5556	44.4444	9
