# Supplementary material for: The Hippo tumor suppressor pathway triggers non-cell autonomous tumorigenesis in Drosophila
Source: EMBO Rep. 2026 May 1;27(11):2915–46. doi: 10.1038/s44319-026-00778-5 (PMC13261145; doi:10.1038/s44319-026-00778-5)
Supplement: Supplementary file 7 — Source data Fig. 5 [file 44319_2026_778_MOESM7_ESM.zip › Figure 5/5C/Numerical data Figure 5C.xlsx]

## Sheet: Fig.5C
	No3	No4	No5	No6	No7
	0.122316	2.29685	3.54585	25.89	11.3669
	0.677148	2.74507	4.37589	3.43986	11.0913
	0.181269	1.82869	2.25912	15.256	14.5886
	0.327807	0.646261	0.4228	12.8727	18.1286
	0.0983488	0.611173	3.32215	9.95787	8.81402
	0.37707	0.663912	0.00623441	19.7923	16.2906
	0.705008	2.8626	0.0369117	0.362922	10.7618
	0.205096	1.49883	0.771513	1.79989	6.22919
	0.458137	2.05697	2.20734	4.91037	2.75062
	0.370413	3.81052	3.75887	14.3374	2.34147
	0.145315	1.75138	1.14953	26.2048	7.97882
	0.968754	0.152961	0.214934	6.6021	12.3446
	0.241232	1.34172	1.89912	12.6885	6.25798
	0.409991	4.06053	8.24762	7.79961	6.87751
	0.353721	2.31578	0.37322	26.5771	2.97912
	0.276358	3.2338	3.29615	2.56339	22.9653
	0.0833532	1.12896	0.227673	13.3562	5.73066
	0.100756	3.21672	0.295639	3.93136	5.76861
	0.332124	2.18577	1.60345	0.553633	17.6962
	0.586584	5.87606	0.804999	1.54774	6.0162
		5.90913	3.48975	4.90779	0.689679
		0.60732		13.5854	4.25665
		4.2464			2.99995
		2.32925			1.30345
		4.53646			1.75292
		2.05377			17.4501
					24.4758
					4.43133
					17.5272
					4.56426
					5.44273
n=	20	26	21	22	31
Dunnett's multiple comparisons test	Summary	Adjusted P Value
No3 vs. No4	ns	0.417731
No3 vs. No5	ns	0.657236
No3 vs. No6	****	1.19637e-08
No3 vs. No7	****	8.36753e-08
