# Supplementary material for: The Hippo tumor suppressor pathway triggers non-cell autonomous tumorigenesis in Drosophila
Source: EMBO Rep. 2026 May 1;27(11):2915–46. doi: 10.1038/s44319-026-00778-5 (PMC13261145; doi:10.1038/s44319-026-00778-5)
Supplement: Supplementary file 7 — Source data Fig. 5 [file 44319_2026_778_MOESM7_ESM.zip › Figure 5/5D/Numerical data Figure 5D.xlsx]

## Sheet: Fig.5D
	No3	No4	No5	No6	No7
	0.0136575	1.10092	0.240577	22.7445	2.31544
	0.613497	0.371032	0.625391	4.44874	10.8444
	0.147161	2.31651	2.44652	14.5221	1.99799
	0.211457	0.563342	0.333958	11.1594	5.81757
	0.113084	0.448486	3.54733	9.77242	5.66205
	0.0392722	0.44854	0	19.445	7.01416
	0.654756	1.66839	0.0408386	0.411412	13.7271
	0.107707	2.02914	0.684825	0.644601	5.17176
	0.954575	1.64447	0.080694	6.19048	1.60972
	0.625498	4.48002	3.14844	18.1026	1.49747
	0	0.629442	1.06472	19.7132	10.1129
	0.610252	0.107889	0.218962	0.833003	9.89087
	0.258039	1.52899	1.75936	16.7111	6.59474
	0.371156	1.63751	5.46085	1.78186	2.55311
	0.417867	1.7227	0.122187	15.2591	2.35169
	0.4699	2.45457	1.81624	1.48677	18.4829
	0	0.394844	0.0407056	17.518	6.04761
	0.102838	3.87097	0.344828	2.93392	6.2533
	0.543988	1.63813	0.221258	0.334448	11.0074
	0.361327	3.9982	0.782734	0.921283	5.52518
		1.42698	0.605964	2.84197	0.787743
		0.82634		14.2462	0.92873
		0.615897			2.70558
		3.34393			1.27755
		2.84511			1.18858
		1.57583			1.62658
					13.0395
					2.12051
					7.59147
					1.81251
					3.25203
n=	20	26	21	22	31
Dunnett's multiple comparisons test	Summary	Adjusted P Value
No3 vs. No4	ns	0.627253
No3 vs. No5	ns	0.922715
No3 vs. No6	****	1.14715e-09
No3 vs. No7	***	0.000112344
