# Supplementary material for: The Hippo tumor suppressor pathway triggers non-cell autonomous tumorigenesis in Drosophila
Source: EMBO Rep. 2026 May 1;27(11):2915–46. doi: 10.1038/s44319-026-00778-5 (PMC13261145; doi:10.1038/s44319-026-00778-5)
Supplement: Supplementary file 7 — Source data Fig. 5 [file 44319_2026_778_MOESM7_ESM.zip › Figure 5/5E/Numerical data Figure 5E.xlsx]

## Sheet: Fig.5E
	No3	No4	No5	No6	No7
	0.229916	24.2424	6.21359	33.1548	21.6433
	0.724727	4.94835	6.39408	1.71429	12.824
	0.299133	1.432	0.510204	15.8824	28.3751
	0.384579	0.73497	2.62626	22.138	34.2482
	0.0859107	1.36325	1.05189	10.2059	14.5759
	0.592358	1.72069	0.0176367	20.6278	24.9029
	0.730839	3.94737	0	0	6.42857
	0.252971	0.93725	2.53968	8.56313	12.0956
	0.235835	2.34195	4.07512	0.218182	6.01199
	0.11422	3.19543	4.82884	1.34192	4.88074
	0.234742	3.09091	1.2193	35.6483	4.88456
	1.22091	0.190391	0.138504	15.0949	18.0757
	0.234917	0.295749	2.04882	6.33975	4.48359
	0.427052	8.29885	10.4818	17.6606	10.5185
	0.286576	2.7377	0.697828	36.7715	4.25165
	0.178787	3.74306	6.95423	3.16333	39.0125
	0.132425	1.71019	0.448287	4.38893	5.32572
	0.0914913	2.85078	0.0357271	6.40386	4.18251
	0.22877	2.54367	14.9058	1.44042	20.7171
	0.726211	7.46076	1.79949	5.45455	6.48436
		9.21298	6.33051	9.52228	0.562611
		0.453474		11.8381	9.67459
		6.99138			3.70019
		1.71077			1.49489
		5.59257			2.91971
		3.02983			32.3001
					32.4142
					6.92967
					32.4178
					10.5419
					7.13631
n=	20	26	21	22	31
Dunnett's multiple comparisons test	Summary	Adjusted P Value
No3 vs. No4	ns	0.34675
No3 vs. No5	ns	0.527768
No3 vs. No6	****	2.63139e-05
No3 vs. No7	****	3.15878e-07
