# Supplementary material for: The Hippo tumor suppressor pathway triggers non-cell autonomous tumorigenesis in Drosophila
Source: EMBO Rep. 2026 May 1;27(11):2915–46. doi: 10.1038/s44319-026-00778-5 (PMC13261145; doi:10.1038/s44319-026-00778-5)
Supplement: Supplementary file 7 — Source data Fig. 5 [file 44319_2026_778_MOESM7_ESM.zip › Figure 5/5B/Numerical data Figure 5B.xlsx]

## Sheet: Fig.5B
	No1	No2	No3	No4	No5	No6	No7	No8	No9	No10	No11	No12	No13
	0.00061315	0.0568567	0	0	0.0680581	0	7.70411	0.718187	0.846323	0.136728	6.54567	3.91789	0.00461269
	0.0105779	0.0436252	0.00745694	4.16042	0.0248651	0	0.544089	1.85714	2.58064	4.87791	3.66026	4.15054	6.33455
	0.0788183	0	0.00352172	0.0628689	1.48669	0.00775697	0.729495	1.36234	5.66129	5.51804	5.2669	2.34878	3.71477
	0	0	0	0	0.00140542	0	0.017161	1.29981	0.802334	5.19864	5.90913	5.02694	5.87533
	0.00255353	0.0366028	0	0.207842	0	0	6.52952	0.277537	9.79732	0.407312	8.62064	4.47884	1.41741
	0.00064207	0.00348799	0	0.0542747		0	6.03504	1.06435	2.90818	0.389941	3.26981	3.20368	1.03273
	0.0241356	0.0582161	0.0118081	1.93287		0.00924178	0.831999	2.31241	3.43666	6.06524	5.57299		7.1936
	0.00432566	0	0	0.0206364		0	5.63978	5.17438	3.96822				5.38271
	0.155493	0.0070222	0	0		0	0.0495142	0.683851	1.85691				3.59513
	0.00064943	0.00679887	0.00082272	0.00295486		0	0.887732	2.57345	1.45625				5.01883
	0.00068275	0.00073316	0	0		0.00661091	2.28293	0.345016					4.76426
	0.252688	0	0.00071826	1.4907		0.00887658	5.79197	3.09997					4.82857
		0.0189853	0.00219945			0	2.64967	0.100731					3.94756
		0	0			0	2.33789	6.03775					7.41468
		0	0.0116238			0	1.82343
		0	0			0.0475875	0.913545
		1.54728	0			0	2.50729
			0			0.00088356	2.60375
			0			0.019297	2.61716
			0			0	4.93475
			0			0	2.12999
			0			0	5.79911
			0.00949698				2.60876
							5.62455
n=	12	17	23	12	5	22	24	14	10	7	7	6	14
Dunnett's multiple comparisons test	Summary	Adjusted P Value
No1 vs. No2	ns	1
No1 vs. No3	ns	1
No1 vs. No4	ns	0.959183
No1 vs. No5	ns	0.999998
No1 vs. No6	ns	1
No1 vs. No7	****	1.88652e-06
No1 vs. No8	*	0.024129
No1 vs. No9	****	2.42064e-05
No1 vs. No10	***	0.000338903
No1 vs. No11	****	7.6253e-11
No1 vs. No12	****	2.83964e-05
No1 vs. No13	****	9.08168e-10
