# Supplementary material for: The Hippo tumor suppressor pathway triggers non-cell autonomous tumorigenesis in Drosophila
Source: EMBO Rep. 2026 May 1;27(11):2915–46. doi: 10.1038/s44319-026-00778-5 (PMC13261145; doi:10.1038/s44319-026-00778-5)
Supplement: Supplementary file 8 — Source data Fig. 6 [file 44319_2026_778_MOESM8_ESM.zip]

Archive with 51 entries (40 files):
- Figure 6/
- Figure 6/6F/
- __MACOSX/Figure 6/._6F
- Figure 6/6H/
- __MACOSX/Figure 6/._6H
- Figure 6/6I/
- __MACOSX/Figure 6/._6I
- Figure 6/6G/
- Figure 6/.DS_Store
- __MACOSX/Figure 6/._.DS_Store
- Figure 6/6E/
- __MACOSX/Figure 6/._6E
- Figure 6/6L/
- Figure 6/6K/
- __MACOSX/Figure 6/._6K
- Figure 6/6J/
- __MACOSX/Figure 6/._6J
- Figure 6/6D/
- __MACOSX/Figure 6/._6D
- Figure 6/6C/
- __MACOSX/Figure 6/._6C
- Figure 6/6F/Fig.6F.tif
- __MACOSX/Figure 6/6F/._Fig.6F.tif
- Figure 6/6H/Fig6.H.tif
- __MACOSX/Figure 6/6H/._Fig6.H.tif
- Figure 6/6H/Fig.6H vertical section.tif
- __MACOSX/Figure 6/6H/._Fig.6H vertical section.tif
- Figure 6/6I/Fig.6I.tif
- __MACOSX/Figure 6/6I/._Fig.6I.tif
- Figure 6/6I/Fig.6I vertical section.tif
- __MACOSX/Figure 6/6I/._Fig.6I vertical section.tif
- Figure 6/6G/Numerical data Figure 6G.xlsx
- __MACOSX/Figure 6/6G/._Numerical data Figure 6G.xlsx
- Figure 6/6E/Fig.6E.tif
- __MACOSX/Figure 6/6E/._Fig.6E.tif
- Figure 6/6L/.DS_Store
- __MACOSX/Figure 6/6L/._.DS_Store
- Figure 6/6L/Numerical data Figure 6L.xlsx
- __MACOSX/Figure 6/6L/._Numerical data Figure 6L.xlsx
- Figure 6/6K/Fig.6K.tif
- __MACOSX/Figure 6/6K/._Fig.6K.tif
- Figure 6/6K/Fig6.H vertical section.tif
- __MACOSX/Figure 6/6K/._Fig6.H vertical section.tif
- Figure 6/6J/Fig.6J.tif
- __MACOSX/Figure 6/6J/._Fig.6J.tif
- Figure 6/6J/Fig.6J vertical section.tif
- __MACOSX/Figure 6/6J/._Fig.6J vertical section.tif
- Figure 6/6D/Fig.6D.tif
- __MACOSX/Figure 6/6D/._Fig.6D.tif
- Figure 6/6C/Fig.6C.tif
- __MACOSX/Figure 6/6C/._Fig.6C.tif
