# Supplementary material for: The Hippo tumor suppressor pathway triggers non-cell autonomous tumorigenesis in Drosophila
Source: EMBO Rep. 2026 May 1;27(11):2915–46. doi: 10.1038/s44319-026-00778-5 (PMC13261145; doi:10.1038/s44319-026-00778-5)
Supplement: Supplementary file 8 — Source data Fig. 6 [file 44319_2026_778_MOESM8_ESM.zip › Figure 6/6G/Numerical data Figure 6G.xlsx]

## Sheet: Fig.6G
	en>RFP	en>hid, p35	en>rpr, p35	en>strip RNAi, p35
	0.592545	0.0506971	0.198276	0.0616376
	0	2.05454	0.0685804	1.4718
	0.303315	0.743084	0.808254	9.15533
	0	0.031752	0.403478	0.588066
	0		0.0215051	2.93242
	0.863308			0
	0.397892			0.0479835
	0			2.44037
	0			10.0097
	0			6.08408
	0			1.0922
	0.176329			4.94565
	0			10.0321
	0.00898903			11.0512
	0.00566494			0.629384
	0.014631			10.4313
	0			0.162816
	0			1.56091
	0.00671131			2.72933
	0.855822			0.0259983
	0			6.80059
	0.15025			0.139295
	0			0.931446
	0			0.062687
	0.245468			0.0359505
	0.0870186			0.145283
	0			8.48191
				6.33617
				0.0104811
				6.8074
				10.8203
				1.14606
				1.12429
				15.4693
				0.653631
				0
				0.0155339
				5.76425
				3.88806
n=	27	4	5	39
Dunnett's multiple comparisons test	Summary	Adjusted P Value
en>RFP vs. en>hid, p35	ns	0.977834
en>RFP vs. en>rpr, p35	ns	0.999315
en>RFP vs. en>strip RNAi, p35	****	6.39978e-05
