# Supplementary material for: The Hippo tumor suppressor pathway triggers non-cell autonomous tumorigenesis in Drosophila
Source: EMBO Rep. 2026 May 1;27(11):2915–46. doi: 10.1038/s44319-026-00778-5 (PMC13261145; doi:10.1038/s44319-026-00778-5)
Supplement: Supplementary file 8 — Source data Fig. 6 [file 44319_2026_778_MOESM8_ESM.zip › Figure 6/6L/Numerical data Figure 6L.xlsx]

## Sheet: Fig.6L
	pS6 cluster	None	n=
en-RFP	0	100	22
bantam-sp, p35	0	100	20
hid, p35	22.2222	77.7778	18
hid, bantam-sp, p35	48.5714	51.4286	35
