# Supplementary material for: The Hippo tumor suppressor pathway triggers non-cell autonomous tumorigenesis in Drosophila
Source: EMBO Rep. 2026 May 1;27(11):2915–46. doi: 10.1038/s44319-026-00778-5 (PMC13261145; doi:10.1038/s44319-026-00778-5)
Supplement: Supplementary file 9 — Source data Fig. 7 [file 44319_2026_778_MOESM9_ESM.zip]

Archive with 62 entries (45 files):
- Figure 7/
- Figure 7/.DS_Store
- __MACOSX/Figure 7/._.DS_Store
- Figure 7/7J/
- __MACOSX/Figure 7/._7J
- Figure 7/7M/
- __MACOSX/Figure 7/._7M
- Figure 7/7D/
- __MACOSX/Figure 7/._7D
- Figure 7/7C/
- __MACOSX/Figure 7/._7C
- Figure 7/7B/
- __MACOSX/Figure 7/._7B
- Figure 7/7E/
- __MACOSX/Figure 7/._7E
- Figure 7/7L/
- Figure 7/7K/
- __MACOSX/Figure 7/._7K
- Figure 7/7P/
- Figure 7/7N/
- __MACOSX/Figure 7/._7N
- Figure 7/7I/
- __MACOSX/Figure 7/._7I
- Figure 7/7G/
- Figure 7/7F/
- __MACOSX/Figure 7/._7F
- Figure 7/7A/
- Figure 7/7H/
- Figure 7/7O/
- __MACOSX/Figure 7/._7O
- Figure 7/7J/Fig.7J.tif
- __MACOSX/Figure 7/7J/._Fig.7J.tif
- Figure 7/7M/Fig.7M.tif
- __MACOSX/Figure 7/7M/._Fig.7M.tif
- Figure 7/7D/Fig.7D.tif
- __MACOSX/Figure 7/7D/._Fig.7D.tif
- Figure 7/7C/Fig.7C.tif
- __MACOSX/Figure 7/7C/._Fig.7C.tif
- Figure 7/7B/Fig.7B.tif
- __MACOSX/Figure 7/7B/._Fig.7B.tif
- Figure 7/7E/Fig.7E.tif
- __MACOSX/Figure 7/7E/._Fig.7E.tif
- Figure 7/7L/Numerical data Figure 7L.xlsx
- __MACOSX/Figure 7/7L/._Numerical data Figure 7L.xlsx
- Figure 7/7K/Fig.7K.tif
- __MACOSX/Figure 7/7K/._Fig.7K.tif
- Figure 7/7P/Numerical data Figure 7P.xlsx
- __MACOSX/Figure 7/7P/._Numerical data Figure 7P.xlsx
- Figure 7/7N/Fig.7N.tif
- __MACOSX/Figure 7/7N/._Fig.7N.tif
- Figure 7/7I/Fig.7I.tif
- __MACOSX/Figure 7/7I/._Fig.7I.tif
- Figure 7/7G/Numerical data Figure 7G.xlsx
- __MACOSX/Figure 7/7G/._Numerical data Figure 7G.xlsx
- Figure 7/7F/Fig.7F.tif
- __MACOSX/Figure 7/7F/._Fig.7F.tif
- Figure 7/7A/Numerical data Figure 7A.xlsx
- __MACOSX/Figure 7/7A/._Numerical data Figure 7A.xlsx
- Figure 7/7H/Numerical data Figure 7H.xlsx
- __MACOSX/Figure 7/7H/._Numerical data Figure 7H.xlsx
- Figure 7/7O/Fig.7O.tif
- __MACOSX/Figure 7/7O/._Fig.7O.tif
