# Supplementary material for: The Hippo tumor suppressor pathway triggers non-cell autonomous tumorigenesis in Drosophila
Source: EMBO Rep. 2026 May 1;27(11):2915–46. doi: 10.1038/s44319-026-00778-5 (PMC13261145; doi:10.1038/s44319-026-00778-5)
Supplement: Supplementary file 9 — Source data Fig. 7 [file 44319_2026_778_MOESM9_ESM.zip › Figure 7/7L/Numerical data Figure 7L.xlsx]

## Sheet: Fig.7L
	en-RFP	en-strip RNAi	en-strip RNAi, sat1,2 RNAi
	7.247	40.65	46.454
	13.136	122.639	9.558
	11.562	50.871	10.756
	12.49	112.039	74.716
	8.28	174.346	9.745
	10.596	68.967	17.351
	13.115	88.903	8.624
	15.147	50.447	58.829
	14.618	55.044	37.015
	13.299	92.464	40.242
	31.353	41.008	24.878
	19.119	70.345	7.9
	16.931	166.053	26.067
	37.523	62.144	29.199
	16.377	58.014	50.406
	12.15	62.145	16.155
	27.933	171.089	47.257
	23.857	86.925	54.601
	15.767	104.639	9.816
	15.262	109.321	43.671
	18.775	110.547	54.407
	14.435	63.432	82.451
	27.871	111.147
	33.06	85.531
		103.154
		87.74
		81.429
		34.058
n=	24	28	22
Dunnett's multiple comparisons test	Summary	Adjusted P Value
en-strip RNAi vs. en-RFP	****	9.1e-14
en-strip RNAi vs. en-strip RNAi, sat1,2 RNAi	****	2.40626e-09
