# Supplementary material for: The Hippo tumor suppressor pathway triggers non-cell autonomous tumorigenesis in Drosophila
Source: EMBO Rep. 2026 May 1;27(11):2915–46. doi: 10.1038/s44319-026-00778-5 (PMC13261145; doi:10.1038/s44319-026-00778-5)
Supplement: Supplementary file 9 — Source data Fig. 7 [file 44319_2026_778_MOESM9_ESM.zip › Figure 7/7P/Numerical data Figure 7P.xlsx]

## Sheet: Fig.7P
	Control	Met-	Met+
	4.15114	8.51281	4.34766
	3.50331	1.48531	7.27052
	3.38554	8.70441	3.99639
	1.89902	1.05693	5.38768
	5.83278	5.29413	12.0014
	6.8946	2.04932	9.91152
	3.30589	5.76771	9.5374
	5.22643	4.36908	9.52528
	4.95408	3.08447	11.5012
	8.96873	2.55704	5.69139
	3.9342	7.41307	8.39483
	1.88429	0.540417	10.8849
	7.51223	6.50437	6.36989
	11.1042	2.21694	8.923
	4.05177	2.94453	8.18959
	7.97261	7.42398	4.73061
	6.44845	4.01442	7.17576
	5.88876	0.457688	6.55238
	4.95871	5.04779	8.33988
	6.87343	3.2824	6.07647
	5.67282	3.5455	6.23779
	0.176267	6.14054	5.40779
	7.78675	8.85084	11.1994
	9.7185	7.56142	7.06201
	6.36383	9.72654
n=	25	25	24
Dunnett's multiple comparisons test	Summary	Adjusted P Value
Control vs. Met-	ns	0.448453
Control vs. Met+	**	0.00885038
