# Supplementary material for: The Hippo tumor suppressor pathway triggers non-cell autonomous tumorigenesis in Drosophila
Source: EMBO Rep. 2026 May 1;27(11):2915–46. doi: 10.1038/s44319-026-00778-5 (PMC13261145; doi:10.1038/s44319-026-00778-5)
Supplement: Supplementary file 9 — Source data Fig. 7 [file 44319_2026_778_MOESM9_ESM.zip › Figure 7/7G/Numerical data Figure 7G.xlsx]

## Sheet: Fig.7G
	en-RFP	en-strip RNAi	en-strip RNAi, CG4991 RNAi	en-strip RNAi, CG16700 RNAi	en-strip RNAi, CG4991, CG16700 RNAi
	0.00202276	8.85475	2.25998	3.32164	4.68899
	0.0366896	0.000648702	5.48231	4.32147	5.13724
	0	0.0164798	4.84644	4.22385	2.07199
	0	6.81504	2.51695	10.4064	0
	0	8.76935	2.72067	3.68727	0
	0.0130189	9.27864	2.39349	4.15687	0.522654
	0.0228268	0.0992662	4.39773	3.20498	0.039173
	0.000671001	0.0338884	0.0293969	1.95486	2.32933
	0	0.0199738	0.95451	0.873745	0.0697825
	0.00515491	8.11349	1.71462	0.874779	0.0326898
	0	7.88274	0	2.67189	1.10483
	0	5.23974	5.85421	5.69506	7.74094
	0.00864445	8.1086	3.21064	7.31398	2.17587
	0	6.05163	3.18814	1.46831	0.00348766
	0.0143847	9.30654	1.92617	4.3963	0.219555
	0	8.46609	0.588356	3.40468	4.55773
	0	8.5259	1.65531	0.860987	0.111072
	0	4.09451	1.43642	0.586011	0.00898422
	0.372739	2.25447	6.22893	1.3094	0.0459664
	0.210716	2.05708	5.98475	4.76043	0.136714
	0.00216272	0.00634925	0.0182426	1.36854	0.00909587
	0.00972379	0.347934	5.29619	6.57893	3.46921
	0.020107	7.97906	3.25296		0
		0.0263478	3.4066		0
		1.61477	5.17382		0.0841295
		0.0419008	4.1922		0.0226744
		10.8922	0.0439121		0
		3.04928			0.366372
		8.142			0
		7.16228
n=	23	30	27	22	29
Dunnett's multiple comparisons test	Summary	Adjusted P Value
en-strip RNAi vs. en-RFP	****	9.3096e-10
en-strip RNAi vs. en-strip RNAi, CG4991 RNAi	*	0.0202642
en-strip RNAi vs. en-strip RNAi, CG16700 RNAi	ns	0.227064
en-strip RNAi vs. en-strip RNAi, CG4991, CG16700 RNAi	****	7.3333e-07
