# Supplementary material for: The Hippo tumor suppressor pathway triggers non-cell autonomous tumorigenesis in Drosophila
Source: EMBO Rep. 2026 May 1;27(11):2915–46. doi: 10.1038/s44319-026-00778-5 (PMC13261145; doi:10.1038/s44319-026-00778-5)
Supplement: Supplementary file 9 — Source data Fig. 7 [file 44319_2026_778_MOESM9_ESM.zip › Figure 7/7A/Numerical data Figure 7A.xlsx]

## Sheet: Fig.7A
	Histidine	Leucine	Isoleucine	Phenylalanine	Valine	Tryptophan	Arginine	Methionine	Threonine	Tyrosine	Asparagine	Glutamine	Aspartic acid	Alanine	Glycine	Serine	Glutamic acid
en-RFP	1.32301	0.583037	0.73202	0.490859	0.428964	0.682829	0.629664	0.417749	0.482592	0.477765	0.678569	0.744923	0.728251	0.44354	0.597739	0.460266	1.10565
en-RFP	0.594824	0.9661	0.964273	1.19387	1.21558	0.604209	0.809459	0.942484	1.12867	0.804527	0.746466	1.05072	1.34317	1.19451	1.35774	1.61118	0.960598
en-RFP	1.08217	1.45086	1.30371	1.31527	1.35545	1.71296	1.56088	1.63977	1.38874	1.71771	1.57496	1.20436	0.928574	1.36195	1.04452	0.928551	0.933753
en-sat1	2.53474	7.29817	7.55664	6.69982	5.14762	6.29864	4.17911	2.06453	0.0893302	7.21933	0.690914	0.310804	0.215125	0.492059	0.671142	0.236086	0.275139
en-sat1	9.31112	4.43654	3.97593	4.24961	4.06502	3.11706	3.15148	3.28819	1.94706	4.60022	4.27461	2.7509	1.22253	2.16172	1.22824	1.23968	0.736954
en-sat1	5.17446	3.57641	3.72382	1.99124	2.93972	2.70491	2.60668	1.83571	1.15041	1.96274	4.51486	3.2332	2.92956	1.30573	1.04617	1.2451	0.673069
en-sat1
vs.
en-RFP
	Histidine			Leucine			Isoleucine			Phenylalanine			Valine			Tryptophan			Arginine			Methionine			Threonine			Tyrosine			Asparagine			Glutamine			Aspartic acid			Alanine			Glycine			Serine			Glutamic acid
Unpaired t test with Welch's correction			Unpaired t test			Unpaired t test with Welch's correction			Unpaired t test			Unpaired t test			Unpaired t test			Unpaired t test			Unpaired t test			Unpaired t test			Unpaired t test			Unpaired t test			Unpaired t test			Unpaired t test			Unpaired t test			Unpaired t test			Unpaired t test			Unpaired t test
P value	0.139702		P value	0.0235815		P value	0.0783003		P value	0.0747841		P value	0.0120549		P value	0.0630318		P value	0.0129939		P value	0.0715437		P value	0.922563		P value	0.0828727		P value	0.164102		P value	0.296032		P value	0.604856		P value	0.59763		P value	0.950516		P value	0.853791		P value	0.0466048
P value summary	ns		P value summary	*		P value summary	ns		P value summary	ns		P value summary	*		P value summary	ns		P value summary	*		P value summary	ns		P value summary	ns		P value summary	ns		P value summary	ns		P value summary	ns		P value summary	ns		P value summary	ns		P value summary	ns		P value summary	ns		P value summary	*
Significantly different (P < 0.05)?	No		Significantly different (P < 0.05)?	Yes		Significantly different (P < 0.05)?	No		Significantly different (P < 0.05)?	No		Significantly different (P < 0.05)?	Yes		Significantly different (P < 0.05)?	No		Significantly different (P < 0.05)?	Yes		Significantly different (P < 0.05)?	No		Significantly different (P < 0.05)?	No		Significantly different (P < 0.05)?	No		Significantly different (P < 0.05)?	No		Significantly different (P < 0.05)?	No		Significantly different (P < 0.05)?	No		Significantly different (P < 0.05)?	No		Significantly different (P < 0.05)?	No		Significantly different (P < 0.05)?	No		Significantly different (P < 0.05)?	Yes
One- or two-tailed P value?	Two-tailed		One- or two-tailed P value?	Two-tailed		One- or two-tailed P value?	Two-tailed		One- or two-tailed P value?	Two-tailed		One- or two-tailed P value?	Two-tailed		One- or two-tailed P value?	Two-tailed		One- or two-tailed P value?	Two-tailed		One- or two-tailed P value?	Two-tailed		One- or two-tailed P value?	Two-tailed		One- or two-tailed P value?	Two-tailed		One- or two-tailed P value?	Two-tailed		One- or two-tailed P value?	Two-tailed		One- or two-tailed P value?	Two-tailed		One- or two-tailed P value?	Two-tailed		One- or two-tailed P value?	Two-tailed		One- or two-tailed P value?	Two-tailed		One- or two-tailed P value?	Two-tailed
Welch-corrected t, df	t=2.35602109001056, df=2.04718030571767		t, df	t=3.56021622172574, df=4		Welch-corrected t, df	t=3.27147316194582, df=2.07192182344766		t, df	t=2.39471288119117, df=4		t, df	t=4.36076771644974, df=4		t, df	t=2.55408602963793, df=4		t, df	t=4.26576172047034, df=4		t, df	t=2.43564495467184, df=4		t, df	t=0.103479819136535, df=4		t, df	t=2.30072771237571, df=4		t, df	t=1.70131268888130, df=4		t, df	t=1.20091914329333, df=4		t, df	t=0.560805566096176, df=4		t, df	t=0.572492006800427, df=4		t, df	t=0.0660386551046991, df=4		t, df	t=0.196510496011057, df=4		t, df	t=2.84555616231673, df=4
