# Supplementary material for: The Hippo tumor suppressor pathway triggers non-cell autonomous tumorigenesis in Drosophila
Source: EMBO Rep. 2026 May 1;27(11):2915–46. doi: 10.1038/s44319-026-00778-5 (PMC13261145; doi:10.1038/s44319-026-00778-5)
Supplement: Supplementary file 9 — Source data Fig. 7 [file 44319_2026_778_MOESM9_ESM.zip › Figure 7/7H/Numerical data Figure 7H.xlsx]

## Sheet: Fig.7H
	en-RFP	en-strip RNAi	en-strip RNAi, CG4991 RNAi	en-strip RNAi, CG16700 RNAi	en-strip RNAi, CG4991, CG16700 RNAi
	24.2452	10.9814	5.85087	14.368	6.08695
	25.0882	15.9285	6.51537	9.998	6.4697
	17.1972	12.7313	4.98945	7.51845	5.81177
	20.6586	14.2469	5.01797	11.1621	1.98492
	18.1376	13.5328	3.17676	7.42156	2.36081
	24.653	18.2456	10.204	7.65846	3.33167
	26.9422	13.1963	11.4124	12.4699	2.94877
	24.9819	14.1389	1.78724	11.8099	0.126918
	19.6933	13.4675	0.00308095	10.6837	18.0544
	20.3497	16.0982	6.36154	8.002	1.42405
	24.7131	9.04577	1.12695	1.66616	5.5161
	14.3348	19.7007	0.163144	9.88175	4.38824
	23.927	13.4821	7.2673	7.22202	6.44678
	18.8868	13.4559	14.4859	10.1079	1.45999
	20.0447	16.8013	6.73219	7.75996	6.84115
	21.1542	13.0536	6.18785	12.2324	1.64759
	20.0497	13.1444	3.08238	10.7153	0.308159
	19.4996	11.5536	0.61627	10.8145	2.10609
	24.8588	10.3309	7.37366	6.39812	5.99165
	22.6975	14.0683	9.03124	9.48725	11.3471
	22.3152	14.2413	5.06652	3.94043	2.76708
	22.426	11.3395	10.3273	9.48846	0.0066207
	20.0118	14.2808	7.69758		0.00782656
		11.2881	13.243		0.940342
		14.0576	5.36684		1.5679
		13.156	6.91419		3.77517
		14.5456	4.02158		0.00145165
		13.5996			0.00863871
		15.4427			1.48986
		12.2691
n=	23	30	27	22	29
Dunnett's multiple comparisons test	Summary	Adjusted P Value
en-strip RNAi vs. en-RFP	****	3.5e-14
en-strip RNAi vs. en-strip RNAi, CG4991 RNAi	****	1.8e-14
en-strip RNAi vs. en-strip RNAi, CG16700 RNAi	****	6.19567e-06
en-strip RNAi vs. Column E	****	<0.000000000000001
