# Supplementary material for: The Hippo tumor suppressor pathway triggers non-cell autonomous tumorigenesis in Drosophila
Source: EMBO Rep. 2026 May 1;27(11):2915–46. doi: 10.1038/s44319-026-00778-5 (PMC13261145; doi:10.1038/s44319-026-00778-5)
Supplement: Supplementary file 10 — Source data Fig. 8 [file 44319_2026_778_MOESM10_ESM.zip]

Archive with 61 entries (45 files):
- Figure 8/
- Figure 8/.DS_Store
- __MACOSX/Figure 8/._.DS_Store
- Figure 8/8N/
- Figure 8/8I/
- __MACOSX/Figure 8/._8I
- Figure 8/8G/
- Figure 8/8F/
- Figure 8/8A/
- __MACOSX/Figure 8/._8A
- Figure 8/8H/
- __MACOSX/Figure 8/._8H
- Figure 8/8O/
- Figure 8/8J/
- __MACOSX/Figure 8/._8J
- Figure 8/8M/
- __MACOSX/Figure 8/._8M
- Figure 8/8D/
- __MACOSX/Figure 8/._8D
- Figure 8/8C/
- __MACOSX/Figure 8/._8C
- Figure 8/8B/
- __MACOSX/Figure 8/._8B
- Figure 8/8E/
- __MACOSX/Figure 8/._8E
- Figure 8/8L/
- __MACOSX/Figure 8/._8L
- Figure 8/8K/
- __MACOSX/Figure 8/._8K
- Figure 8/8N/Numerical data Figure 8N.xlsx
- __MACOSX/Figure 8/8N/._Numerical data Figure 8N.xlsx
- Figure 8/8I/Fig.8I.tif
- __MACOSX/Figure 8/8I/._Fig.8I.tif
- Figure 8/8G/.DS_Store
- __MACOSX/Figure 8/8G/._.DS_Store
- Figure 8/8G/Numerical data Figure 8G.xlsx
- __MACOSX/Figure 8/8G/._Numerical data Figure 8G.xlsx
- Figure 8/8F/Numerical data Figure 8F.xlsx
- __MACOSX/Figure 8/8F/._Numerical data Figure 8F.xlsx
- Figure 8/8A/Fig.8A.tif
- __MACOSX/Figure 8/8A/._Fig.8A.tif
- Figure 8/8H/Fig.8H.tif
- __MACOSX/Figure 8/8H/._Fig.8H.tif
- Figure 8/8O/Numerical data Figure 8O.xlsx
- __MACOSX/Figure 8/8O/._Numerical data Figure 8O.xlsx
- Figure 8/8J/Fig.8J.tif
- __MACOSX/Figure 8/8J/._Fig.8J.tif
- Figure 8/8M/Fig.8M.tif
- __MACOSX/Figure 8/8M/._Fig.8M.tif
- Figure 8/8D/Fig.8D.tif
- __MACOSX/Figure 8/8D/._Fig.8D.tif
- Figure 8/8C/Fig.8C.tif
- __MACOSX/Figure 8/8C/._Fig.8C.tif
- Figure 8/8B/Fig.8B.tif
- __MACOSX/Figure 8/8B/._Fig.8B.tif
- Figure 8/8E/Fig.8E.tif
- __MACOSX/Figure 8/8E/._Fig.8E.tif
- Figure 8/8L/Fig.8L.tif
- __MACOSX/Figure 8/8L/._Fig.8L.tif
- Figure 8/8K/Fig.8K.tif
- __MACOSX/Figure 8/8K/._Fig.8K.tif
