# Supplementary material for: The Hippo tumor suppressor pathway triggers non-cell autonomous tumorigenesis in Drosophila
Source: EMBO Rep. 2026 May 1;27(11):2915–46. doi: 10.1038/s44319-026-00778-5 (PMC13261145; doi:10.1038/s44319-026-00778-5)
Supplement: Supplementary file 10 — Source data Fig. 8 [file 44319_2026_778_MOESM10_ESM.zip › Figure 8/8N/Numerical data Figure 8N.xlsx]

## Sheet: Fig.8N
	en-RFP	en-strip RNAi	en-strip RNAi, spitz RNAi	en-strip RNAi, sat1/2Δ (line1)	en-strip RNAi, sat1/2Δ (line2)	en-strip RNAi, sat1/2Δ (line1), spitz RNAi	en-strip RNAi, sat1/2Δ (line2), spitz RNAi
	0.00228726	5.25863	5.75837	0.0798561	6.73459	0.00144294	1.97844
	0.229882	3.45026	4.44907	7.67851	5.03062	0.563564	1.23916
	0.0497669	0	6.99523	0.00121622	0.0662283	0	0.0101114
	0.235996	10.7217	3.73692	8.73495	7.16593	0	0.602466
	0.016228	1.19149	7.87954	1.72051	4.03088	0.00930492	0.726994
	0.0826568	6.74356	5.27077	0.0325374	3.38355	0	0.999054
	0.0150616	10.7503	5.72133	5.80147	0.168602	0.0108954	0
	0	4.88615	9.30385	0.0156366	6.09072	0.096262	3.99793
	0	4.82998	3.63308	3.26247	0.0552599	2.18262	0
	0.87172	5.54253	7.12046	0.0129969	7.29983	2.45263	0
	0.0784567	6.01443	0.162612	7.4998	4.39087	0.0283091	0.459957
	0.318408	3.32227	3.5141	0	1.77308	2.74369	1.52914
	0	6.01215	5.08883	3.22103		0.127319	0.56538
	0.667916	3.9997	2.3847	5.57112		0	1.89177
	0.453406	8.365	0.00444906	0		1.34029	0.264967
	0.00729178	6.38086	3.84503	3.92431		0	0
	0.087953	7.40138	0			0	1.68411
	0.848621	0.610002	7.64737			0	0.00541375
	0.00106585	9.62024	5.07491			0	0.0034928
	0.0213824	3.53209	5.35354			0	0.00344768
	0.113739	1.69425	5.20587			0.18018	0.0320747
	0.00185057		4.60782			0.185778	0.0988509
	0.136416		3.38746				4.90057
			9.81234				0.974969
			5.45024				0
n=	23	21	25	16	12	22	25
Dunnett's multiple comparisons test	Summary	Adjusted P Value
en-strip RNAi vs. en-RFP	****	9.94e-12
en-strip RNAi vs. en-strip RNAi, spitz RNAi	ns	0.976407
en-strip RNAi vs. en-strip RNAi, sat1/2Δ (line1)	**	0.00971262
en-strip RNAi vs. en-strip RNAi, sat1/2Δ (line2)	ns	0.293686
en-strip RNAi vs. en-strip RNAi, sat1/2Δ (line1), spitz RNAi	****	1.39477e-10
en-strip RNAi vs. en-strip RNAi, sat1/2Δ (line2), spitz RNAi	****	1.4595e-09
