# Supplementary material for: The Hippo tumor suppressor pathway triggers non-cell autonomous tumorigenesis in Drosophila
Source: EMBO Rep. 2026 May 1;27(11):2915–46. doi: 10.1038/s44319-026-00778-5 (PMC13261145; doi:10.1038/s44319-026-00778-5)
Supplement: Supplementary file 10 — Source data Fig. 8 [file 44319_2026_778_MOESM10_ESM.zip › Figure 8/8G/Numerical data Figure 8G.xlsx]

## Sheet: Fig.8G
	en-RFP	en-strip RNAi	en-strip RNAi, wg RNAi	en-strip RNAi, sat1/2Δ (line1)	en-strip RNAi, wg RNAi, sat1/2Δ (line1)
	15.424	13.2074	7.33676	17.2095	0.00854591
	18.4266	12.6222	10.9225	11.5642	4.03113
	25.5161	8.86723	12.6528	11.2361	13.967
	25.2485	20.2037	13.3206	5.28258	9.63162
	23.9399	12.5765	9.58315	16.5588	8.88858
	24.7547	9.06724	13.9711	11.4918	0.00195553
	26.5873	11.0568	14.5674	9.95402	5.7321
	17.4979	15.5802	12.142	7.38024	3.8437
	22.6422	15.194	15.2847	0.967673	8.07712
	19.4725	13.0045	13.2713	6.88253	5.80917
	19.6153	21.0837	7.80734	1.5475
	23.9157	10.4892	17.347	9.57025
	7.13599	10.1372	11.3601	6.59804
	33.0192	11.2664	16.4243	1.02897
	20.9179	11.3715	17.6643	12.0549
	29.6003	8.05466	17.8607	12.7006
	21.7933	13.0835	10.4999	12.1569
	19.3978	19.1094	17.3218	3.75353
	25.6081	17.8281	14.5216	3.3024
	27.4113	17.9686	12.3637
	20.9911	22.53	13.432
	26.0871	23.0196	13.6692
	22.9381	14.8448	11.4549
	18.9557	19.9788	21.8802
		16.8617	20.1707
		17.928	9.67977
		13.0811	18.2691
n=	24	27	27	19	10
Dunnett's multiple comparisons test	Summary	Adjusted P Value
en-strip RNAi vs. en-RFP	****	1.29832e-07
en-strip RNAi vs. en-strip RNAi, wg RNAi	ns	0.875652
en-strip RNAi vs. en-strip RNAi, sat1/2Δ (line1)	****	3.27888e-05
en-strip RNAi vs. en-strip RNAi, wg RNAi, sat1/2Δ (line1)	****	2.76608e-06
