# Supplementary material for: The Hippo tumor suppressor pathway triggers non-cell autonomous tumorigenesis in Drosophila
Source: EMBO Rep. 2026 May 1;27(11):2915–46. doi: 10.1038/s44319-026-00778-5 (PMC13261145; doi:10.1038/s44319-026-00778-5)
Supplement: Supplementary file 10 — Source data Fig. 8 [file 44319_2026_778_MOESM10_ESM.zip › Figure 8/8F/Numerical data Figure 8F.xlsx]

## Sheet: Fig.8F
	en-RFP	en-strip RNAi	en-strip RNAi, wg RNAi	en-strip RNAi, sat1/2Δ (line1)	en-strip RNAi, wg RNAi, sat1/2Δ (line1)
	0.00431816	2.33071	1.8343	9.69181	0
	0.00249495	4.88239	6.70612	0.00690322	0.0231945
	0.534455	5.05418	6.71976	2.55349	3.32372
	0.0174676	6.45143	6.4208	1.44388	0.325767
	0.215951	6.13185	2.87322	7.4385	0.0198515
	0.0236503	4.22088	7.31152	8.40516	0.0153757
	0.0216635	6.1942	2.87309	4.90058	1.6703
	0	3.40658	6.01563	4.25323	0.170399
	0	5.93575	2.65795	0.583472	0.979087
	0	2.87518	8.63555	0.0821608	0.0987513
	0.152784	7.40782	0.0249095	0.00149234
	0.0250641	5.08727	2.35128	3.85864
	0	7.45805	8.70681	0.00909789
	0	1.37935	4.84584	0.00474819
	0.0649899	0	0.957489	4.17128
	0.238179	4.6561	2.57301	9.11268
	0.113807	6.07702	1.88335	6.5813
	0.167872	5.28161	7.51996	0
	0.211483	7.83187	3.83278	9.75384
	0.0510689	3.63155	5.41117
	0.0824454	7.64941	7.03223
	0.505475	5.40059	9.25019
	0.00387765	5.71911	7.47655
	0.035005	6.42831	5.60852
		5.56342	7.50816
		7.36969	3.50221
		9.25345	7.68809
n=	24	27	27	19	10
Dunnett's multiple comparisons test	Summary	Adjusted P Value
en-strip RNAi vs. en-RFP	****	7.924e-12
en-strip RNAi vs. en-strip RNAi, wg RNAi	ns	0.994164
en-strip RNAi vs. en-strip RNAi, sat1/2Δ (line1)	ns	0.117804
en-strip RNAi vs. Column E	****	1.62033e-06
