# Supplementary material for: The Hippo tumor suppressor pathway triggers non-cell autonomous tumorigenesis in Drosophila
Source: EMBO Rep. 2026 May 1;27(11):2915–46. doi: 10.1038/s44319-026-00778-5 (PMC13261145; doi:10.1038/s44319-026-00778-5)
Supplement: Supplementary file 10 — Source data Fig. 8 [file 44319_2026_778_MOESM10_ESM.zip › Figure 8/8O/Numerical data Figure 8O.xlsx]

## Sheet: Fig.8O
	en-RFP	en-strip RNAi	en-strip RNAi, spitz RNAi	en-strip RNAi, sat1/2Δ (line1)	en-strip RNAi, sat1/2Δ (line2)	en-strip RNAi, sat1/2Δ (line1), spitz RNAi	en-strip RNAi, sat1/2Δ (line2), spitz RNAi
	18.1304	9.46947	20.3674	14.4837	14.0845	7.27399	4.58508
	17.8993	14.4565	14.1087	1.93156	17.7107	9.93828	11.368
	19.3491	17.5924	16.058	5.42223	16.6232	0	3.89904
	26.7785	16.3435	13.8389	2.22858	9.97905	0.00469601	9.26601
	26.1929	9.75484	14.7355	4.59193	20.1787	6.13721	0.589534
	21.1059	18.0445	8.06547	10.093	14.3322	3.09763	8.39577
	9.44452	14.633	10.4665	3.55139	7.26572	3.75248	4.44981
	14.7878	6.24435	21.6973	8.40369	9.22343	1.43758	8.85341
	23.7527	15.2392	15.7962	4.1519	6.95356	2.766	0.0235033
	22.5793	22.287	18.4839	9.4779	20.0142	7.17419	0
	23.4836	16.2723	8.29133	6.26277	12.3078	3.00656	5.39609
	20.4303	11.3	14.6212	0.408588	11.2098	7.53337	0.212452
	16.1908	12.0481	17.9112	12.6195		0.00333539	0.0376364
	26.3868	11.5494	10.3085	8.81551		0.241356	5.73138
	28.0102	10.9507	0.636291	12.1192		3.71313	1.18017
	18.7296	7.78423	10.8717	7.98812		5.75825	4.90017
	14.222	18.6611	8.87206			4.44997	7.96199
	15.2851	1.65759	19.2634			1.74028	7.36935
	23.8671	15.304	15.7519			3.89626	2.25736
	24.5077	14.3349	7.70384			9.97922	5.26267
	21.4682	10.1141	8.21281			0.00366683	7.43298
	23.6428		17.4511			8.72438	0.0237083
	28.7487		15.0108				12.935
			24.387				3.72155
			19.5585				7.37481
n=	23	21	25	16	12	22	25
Dunnett's multiple comparisons test	Summary	Adjusted P Value
en-strip RNAi vs. en-RFP	****	1.35205e-07
en-strip RNAi vs. en-strip RNAi, spitz RNAi	ns	0.929693
en-strip RNAi vs. en-strip RNAi, sat1/2Δ (line1)	***	0.000505461
en-strip RNAi vs. en-strip RNAi, sat1/2Δ (line2)	ns	0.999983
en-strip RNAi vs. Column F	****	7.24425e-09
en-strip RNAi vs. Column G	****	5.62862e-08
